# Supplementary material for: Understanding the interaction between melatonin and bifidobacteria
Source: Microbiome Res Rep. 2025 May 15;4(2):22. doi: 10.20517/mrr.2025.10 (PMC12367468; doi:10.20517/mrr.2025.10)
Supplement: Supplementary file 1 [file mrr-4-2-22-SupplementaryMaterials.xlsx]

## Sheet: Supplementary Table 1
Supplementary Table 1. Microbial composition of ICST-BI/EN characterized by Enterobacter Hormaechei and Bifidobacterium breve dominance. The species in bold are those that have been used, being the ones with an abundance percentage greater than 2%.
ICST-BI/EN	Abundance
Enterobacter hormaechei	0.20566
Bifidobacterium breve	0.191558
Bifidobacterium longum	0.0530876
Bifidobacterium bifidum	0.0518049
Enterococcus faecalis	0.0231628
Escherichia coli	0.0227525
Klebsiella oxytoca	0.0194081
Veillonella parvula	0.0173631
Veillonella atypica	0.0170276
Klebsiella pneumoniae	0.0125193
Klebsiella michiganensis	0.0104674
Bifidobacterium pseudocatenulatum	0.0103463
Parabacteroides distasonis	0.0101128
Ruminococcus gnavus	0.00921708
Staphylococcus epidermidis	0.00915672
Enterobacter asburiae	0.00747635
Bifidobacterium adolescentis	0.00711478
Proteus mirabilis	0.00691604
Parabacteroides merdae	0.00687053
Collinsella aerofaciens	0.00663999
Phocaeicola dorei	0.0055644
Clostridium neonatale	0.00555545
Enterobacter roggenkampii	0.00528465
Clostridium paraputrificum	0.00525317
Bacteroides fragilis	0.00514487

## Sheet: Supplementary Table 2
Supplementary Table 2. Quality-filtering report of transcriptomic data.
Sample ID	Sequenced reads	High quality reads
PRL2010-CST1	10513539	8936867
PRL2010-CST2	10243529	8132799
PRL2010-CST3	12641853	8715744
PRL2010-CST-MELATONIN-1	11538884	8358871
PRL2010-CST-MELATONIN-2	10315071	9084775
PRL2010-CST-MELATONIN-3	3595125	2778971
PRL2010-CTRL1	4085344	1186283
PRL2010-CTRL2	4577345	1333489
PRL2010-CTRL3	3711030	1626318
PRL2010-MELATONIN-1	4505172	1130151
PRL2010-MELATONIN-2	4498459	960655
PRL2010-MELATONIN-3	4878120	2334445

## Sheet: Supplementary Table 3
Supplementary Table 3. Differentially expressed genes of the six dominant strains of the ICST-BI/EN enterotype when exposed to melatonin hormone vs control. Genes up-regulated and with p-value<0.05 are highlighted in green.
	Gene name	logFC	logCPM	PValue	FDR	Annotation
B. bifidum PRL2010	BBPR_RS02545	2.6145	-0.440015	0.000402451	0.00120827	hypothetical protein
	BBPR_RS02205	1.89988	1.51939	4.93759e-10	3.16333e-09	transposase
	BBPR_RS07235	1.82991	0.992217	8.90985e-07	4.05805e-06	DUF3791 domain-containing protein
	BBPR_RS00840	1.73541	2.22592	2.70872e-14	2.27297e-13	ATP-binding protein
	BBPR_RS04445	1.71529	1.59654	2.91236e-10	1.89733e-09	phage antirepressor Ant
	BBPR_RS02760	1.67757	3.92831	8.61659e-41	1.663e-39	transcriptional regulator NrdR
	BBPR_RS05205	1.66873	-0.505348	0.0192108	0.0397607	hypothetical protein
	BBPR_RS00890	1.65299	0.962914	7.24416e-06	2.99064e-05	hypothetical protein
	BBPR_RS02755	1.61717	4.19442	4.50313e-52	1.05346e-50	LysM peptidoglycan-binding domain-containing protein
	BBPR_RS09370	1.60586	0.319655	0.0024589	0.00643482	hypothetical protein
	BBPR_RS00595	1.58923	0.908486	0.000141637	0.00047131	(deoxy)nucleoside triphosphate pyrophosphohydrolase
	BBPR_RS07240	1.48227	1.08215	5.9736e-05	0.000216001	DUF3990 domain-containing protein
	BBPR_RS07465	1.47759	0.484445	0.00548634	0.0134887	DUF4916 domain-containing protein
	BBPR_RS00325	1.4769	3.55485	1.00548e-25	1.34997e-24	rhamnan synthesis F family protein
	BBPR_RS01360	1.45671	0.104615	0.00187823	0.00501727	memba protein
	BBPR_RS00900	1.44757	1.73228	6.99021e-08	3.7089e-07	Abi family protein
	BBPR_RS09550	1.44696	0.280548	0.00540157	0.0133015	site-specific integrase
	BBPR_RS07245	1.42544	0.894836	0.000112269	0.000385206	hypothetical protein
	BBPR_RS08345	1.4036	0.809384	1.1123e-05	4.48406e-05	endonuclease NucS
	BBPR_RS09655	1.38388	1.23288	0.000186402	0.000600845	hypothetical protein
	BBPR_RS00865	1.34885	1.64621	3.46449e-06	1.46152e-05	TetR/AcrR family transcriptional regulator
	BBPR_RS00660	1.33785	2.88051	7.48426e-15	6.56574e-14	ATP-binding protein
	BBPR_RS09510	1.32417	0.752719	0.0125025	0.0276165	permease
	BBPR_RS00935	1.31957	2.37715	2.85026e-10	1.86475e-09	site-specific integrase
	BBPR_RS01820	1.28767	1.95868	4.4165e-06	1.84299e-05	AEC family transporter
	BBPR_RS01460	1.2762	0.410009	0.000824082	0.00236502	isopeptide-forming domain-containing fimbrial protein
	BBPR_RS00670	1.27296	1.29952	2.64024e-05	0.000102169	DUF4417 domain-containing protein
	BBPR_RS03540	1.26587	1.69836	2.0566e-06	8.89465e-06	2-C-methyl-D-erythritol 4-phosphate cytidylyltransferase
	BBPR_RS05550	1.25213	-0.148527	0.012541	0.0276618	hypothetical protein
	BBPR_RS09765	1.20961	0.601069	0.0163481	0.0345301	MFS transporter
	BBPR_RS00590	1.1959	2.80991	4.66315e-12	3.47822e-11	DUF3427 domain-containing protein
	BBPR_RS04830	1.19418	-0.188486	0.0191573	0.0397032	DUF4234 domain-containing protein
	BBPR_RS05330	1.17609	9.44111	0	0	sugar ABC transporter permease
	BBPR_RS00395	1.17329	4.71141	8.77421e-41	1.67252e-39	glucose-1-phosphate thymidylyltransferase RfbA
	BBPR_RS09360	1.17144	4.54438	2.72914e-29	4.01314e-28	ribonuclease P protein component
	BBPR_RS05955	1.16256	0.654894	0.0086415	0.0201244	hypothetical protein
	BBPR_RS03755	1.15881	2.22043	4.17179e-08	2.25218e-07	TerC family protein
	BBPR_RS06580	1.14581	0.84501	0.0115264	0.0258674	DUF4230 domain-containing protein
	BBPR_RS07890	1.13334	6.29138	3.14589e-92	1.1847e-90	50S ribosomal protein L22
	BBPR_RS01180	1.13095	3.64006	6.07639e-18	6.05286e-17	SDR family NAD(P)-dependent oxidoreductase
	BBPR_RS00930	1.11427	1.22134	2.37266e-05	9.20449e-05	hypothetical protein
	BBPR_RS01260	1.10698	1.72924	4.70967e-05	0.000172725	AEC family transporter
	BBPR_RS04875	1.10698	1.72789	5.86855e-06	2.44233e-05	DNA cytosine methyltransferase
	BBPR_RS07875	1.10263	5.42646	3.45805e-48	7.52005e-47	50S ribosomal protein L29
	BBPR_RS07880	1.09308	6.69038	1.747e-94	7.2902e-93	50S ribosomal protein L16
	BBPR_RS06730	1.07991	1.32537	0.00265379	0.00692136	MurR/RpiR family transcriptional regulator
	BBPR_RS05325	1.07296	9.31824	0	0	carbohydrate ABC transporter permease
	BBPR_RS00850	1.07217	0.595964	0.0104548	0.0237735	MFS transporter
	BBPR_RS09245	1.06878	4.90973	1.93877e-34	3.44076e-33	SpaH/EbpB family LPXTG-anchored major pilin
	BBPR_RS01175	1.05441	6.45964	9.26229e-93	3.66692e-91	enolase C-terminal domain-like protein
	BBPR_RS07885	1.04785	8.24767	3.61928e-268	4.65681e-266	30S ribosomal protein S3
	BBPR_RS02375	1.04591	1.03049	0.00486815	0.0120456	vitamin K epoxide reductase family protein
	BBPR_RS09355	1.03814	3.52478	4.50618e-14	3.72061e-13	membrane protein insertion efficiency factor YidD
	BBPR_RS00885	1.02647	2.27619	7.35411e-06	3.02793e-05	type I restriction-modification system subunit M
	BBPR_RS05135	1.01188	0.743486	0.0168582	0.0354619	tRNA-Val
	BBPR_RS04015	1.00843	2.17982	1.00994e-05	4.08208e-05	FtsX-like permease family protein
	BBPR_RS03515	1.00608	2.62934	1.10403e-07	5.7011e-07	CDP-glycerol glycerophosphotransferase family protein
	BBPR_RS07895	1.00226	7.87953	3.3554e-200	3.45383e-198	30S ribosomal protein S19
	BBPR_RS00455	-1.00895	0.811686	0.0103377	0.0235766	sterol carrier family protein
	BBPR_RS02045	-1.01506	3.03851	1.5115e-10	1.02808e-09	Crp/Fnr family transcriptional regulator
	BBPR_RS06300	-1.05202	3.37541	2.71524e-11	1.93195e-10	alkaline phosphatase family protein
	BBPR_RS07995	-1.05851	1.67199	0.000104694	0.000363253	DNA polymerase IV
	BBPR_RS02010	-1.07587	4.55684	1.74896e-24	2.21344e-23	NAD(+) diphosphatase
	BBPR_RS06795	-1.08732	4.87434	6.50083e-34	1.1406e-32	23S ribosomal RNA
	BBPR_RS00380	-1.10173	3.73545	3.87405e-16	3.56043e-15	IS3 family transposase
	BBPR_RS08075	-1.10458	0.571748	0.0104548	0.0237735	flagella basal body P-ring formation protein FlgA
	BBPR_RS09035	-1.10809	1.03376	0.0072755	0.0174161	substrate-binding domain-containing protein
	BBPR_RS06060	-1.12311	1.62524	1.63338e-05	6.49984e-05	isoaspartyl peptidase/L-asparaginase
	BBPR_RS00860	-1.1342	3.81546	3.39448e-18	3.44807e-17	integrase core domain-containing protein
	BBPR_RS08265	-1.13989	0.508307	0.00778744	0.0184132	LacI family DNA-binding transcriptional regulator
	BBPR_RS05735	-1.16231	2.01848	1.41385e-06	6.30921e-06	potassium transporter TrkG
	BBPR_RS04575	-1.16692	0.0893429	0.0200739	0.0411696	phage portal protein
	BBPR_RS07580	-1.19436	3.91442	1.21792e-23	1.49244e-22	PspC domain-containing protein
	BBPR_RS06910	-1.19794	1.63229	0.000258527	0.000812963	glycerate kinase
	BBPR_RS09155	-1.19807	4.79138	4.14626e-39	7.62121e-38	23S ribosomal RNA
	BBPR_RS05470	-1.20722	0.675132	0.0018681	0.00499887	ComEA family DNA-binding protein
	BBPR_RS04850	-1.21895	0.0564667	0.011331	0.0255402	carboxymuconolactone decarboxylase family protein
	BBPR_RS06295	-1.23071	2.03434	5.63666e-08	3.00104e-07	septation protein SepH
	BBPR_RS09590	-1.24473	2.02887	1.61239e-07	8.21626e-07	transposase
	BBPR_RS09480	-1.2875	1.16464	4.32152e-05	0.000159795	transposase
	BBPR_RS08785	-1.34006	7.61237	0	0	phosphoenolpyruvate--protein phosphotransferase
	BBPR_RS02005	-1.35643	4.19693	1.21318e-31	1.93109e-30	alpha/beta hydrolase
	BBPR_RS08405	-1.3691	0.132076	0.00337785	0.00860627	BrnT family toxin
	BBPR_RS01680	-1.43431	2.20681	2.58948e-10	1.70134e-09	hypothetical protein
	BBPR_RS00295	-1.57653	0.733709	0.000336709	0.00102338	ATP-binding protein
	BBPR_RS01675	-1.61137	1.89664	1.16047e-09	7.0821e-09	hypothetical protein
	BBPR_RS04605	-1.73047	-0.0290604	0.00293506	0.00759083	hypothetical protein
	BBPR_RS01685	-1.74376	0.377201	0.000469757	0.00139214	dicarboxylate/amino acid:cation symporter
	BBPR_RS08410	-1.95501	1.73043	6.45051e-14	5.26962e-13	hypothetical protein
	BBPR_RS04595	-2.25528	0.262069	1.53741e-05	6.14964e-05	phage major capsid protein
B. breve PRL2012	PRL2012_0111	1.48733	6.28911	1.60317e-175	9.12803e-174	sugar ABC transporter permease
	PRL2012_1046	1.40463	3.70399	1.37372e-26	1.13254e-25	sugar ABC transporter permease
	PRL2012_0112	1.39231	5.95446	1.77289e-105	6.4604e-104	sugar ABC transporter permease
	PRL2012_1838	1.26173	1.91582	1.55409e-07	5.09273e-07	hypothetical protein
	PRL2012_1591	1.25548	2.06632	6.05376e-07	1.89518e-06	sugar ABC transporter permease
	PRL2012_1672	1.13799	7.77327	1.12872e-296	1.37102e-294	MFS transporter
	PRL2012_1673	1.12204	8.14495	0	0	SDR family oxidoreductase
	PRL2012_tRNA3	1.09354	0.102463	0.00598812	0.0112478	tRNA-Leu
	PRL2012_0378	1.07502	6.20709	2.12724e-107	7.90985e-106	2-succinyl-5-enolpyruvyl-6-hydroxy-3-cyclohexene -1-carboxylate synthase
	PRL2012_1045	1.06845	4.43253	1.76596e-28	1.53951e-27	carbohydrate ABC transporter permease
	PRL2012_0942	1.0485	5.02943	3.67334e-37	4.31795e-36	hypothetical protein
	PRL2012_1071	-1.01042	1.57788	0.000179846	0.000428339	PcfB family protein
	PRL2012_0272	-1.02452	5.80588	7.31209e-64	1.40238e-62	Rid family detoxifying hydrolase
	PRL2012_0154	-1.06092	3.78769	7.48162e-19	4.78299e-18	hypothetical protein
	PRL2012_tRNA39	-1.07216	0.0181057	0.0288167	0.0476443	tRNA-Glu
	PRL2012_0166	-1.07313	5.53159	9.56349e-66	2.00284e-64	LacI family transcriptional regulator
	PRL2012_0613	-1.10285	2.76103	1.88545e-09	7.08308e-09	IS3 family transposase
	PRL2012_0707	-1.10359	0.749003	0.0081469	0.0148883	chaperonin
	PRL2012_1829	-1.10756	2.60108	3.49906e-09	1.28794e-08	hypothetical protein
	PRL2012_1493	-1.12988	7.76208	3.58684e-266	3.63068e-264	OsmC family protein
	PRL2012_1432	-1.1307	4.08648	1.1979e-24	9.36729e-24	helix-turn-helix domain-containing protein
	PRL2012_0880	-1.1387	2.86001	5.5931e-10	2.17284e-09	hypothetical protein
	PRL2012_0085	-1.13965	8.67456	0	0	heavy metal translocating P-type ATPase
	PRL2012_1015	-1.14209	2.74881	1.30512e-10	5.46651e-10	ABC transporter ATP-binding protein
	PRL2012_0159	-1.14887	6.09739	4.43666e-92	1.3038e-90	metallophosphoesterase family protein
	PRL2012_0986	-1.16931	8.75221	0	0	hypothetical protein
	PRL2012_0153	-1.18448	6.55028	3.11168e-136	1.45372e-134	glucosamine-6-phosphate deaminase
	PRL2012_0211	-1.22202	5.41092	6.37995e-73	1.41759e-71	phasin family protein
	PRL2012_1468	-1.22497	0.324601	0.00794273	0.0145444	relaxase/mobilization nuclease domain-containing protein
	PRL2012_0146	-1.23351	3.64519	3.43863e-18	2.16788e-17	nitronate monooxygenase
	PRL2012_0389	-1.24039	3.38031	1.43221e-15	8.12925e-15	transposase
	PRL2012_1088	-1.24158	0.444938	0.0017692	0.00363824	WhiB family transcriptional regulator
	PRL2012_0144	-1.26354	4.45419	5.97079e-35	6.55348e-34	hypothetical protein
	PRL2012_1070	-1.27337	1.71489	2.47227e-06	7.20715e-06	relaxase/mobilization nuclease domain-containing protein
	PRL2012_1014	-1.27619	2.11188	3.09756e-09	1.1471e-08	relaxase
	PRL2012_0709	-1.29135	4.58177	1.30583e-35	1.45965e-34	IS3 family transposase
	PRL2012_1643	-1.3006	1.09613	2.77136e-05	7.13195e-05	Vacuole effluxer Atg22 like protein
	PRL2012_1069	-1.3053	0.740995	0.000617378	0.001352	plasmid mobilization relaxosome protein MobC
	PRL2012_0152	-1.34424	4.12301	4.52312e-34	4.73628e-33	dihydrodipicolinate synthase family protein
	PRL2012_0393	-1.35907	3.44273	2.09205e-20	1.39623e-19	IS110 family transposase
	PRL2012_0708	-1.36748	2.83751	1.02293e-14	5.59692e-14	transposase
	PRL2012_0391	-1.37318	5.59986	2.8768e-89	8.0639e-88	IS21 family transposase
	PRL2012_1472	-1.40766	1.35779	1.4458e-06	4.30432e-06	ParB/RepB/Spo0J family partition protein
	PRL2012_1016	-1.46726	3.00279	1.51843e-18	9.67337e-18	ABC transporter permease
	PRL2012_1435	-1.52073	4.02283	5.98668e-36	6.77499e-35	helix-turn-helix domain-containing protein
	PRL2012_1465	-1.57424	0.279558	0.00191396	0.00391824	antirestriction protein ArdA
	PRL2012_0612	-1.63607	2.01868	1.78813e-10	7.32127e-10	ATP-binding cassette domain-containing protein
	PRL2012_0169	-1.66319	8.19119	0	0	phosphoenolpyruvate--protein phosphotransferase
	PRL2012_1759	-1.67095	0.274426	0.000388131	0.000876301	hypothetical protein
	PRL2012_0145	-1.77908	4.49107	1.40761e-59	2.48996e-58	ROK family protein
	PRL2012_1064	-1.92327	0.202744	0.000606107	0.00132891	gas vesicle protein
	PRL2012_1436	-1.97347	2.14842	1.41568e-15	8.06054e-15	WhiB family transcriptional regulator
	PRL2012_1473	-2.12302	0.590161	4.51662e-07	1.42375e-06	hypothetical protein
	PRL2012_0710	-2.20492	-0.157014	0.000324914	0.000741847	ATP-binding protein
E. coli 52F	GJPDDHCG_01442	2.0694	-0.0886156	0.0021024	0.00751286	Autoinducer 2-binding protein LsrB
	GJPDDHCG_02478	1.3348	0.425509	0.000346001	0.00146825	hypothetical protein
	GJPDDHCG_00912	1.29481	0.626872	0.0086415	0.025383	Fe(3+) dicitrate transport ATP-binding protein FecE
	GJPDDHCG_00170	1.27817	0.610644	0.000113611	0.000534281	hypothetical protein
	GJPDDHCG_03346	1.25811	-0.0037246	0.00332689	0.0112472	Arsenical pump membrane protein
	GJPDDHCG_00375	1.12468	0.538286	0.000621043	0.00249259	Nucleoid-associated protein YbaB
	GJPDDHCG_02668	1.0909	1.18557	0.000437922	0.00183208	N-acetylmuramoyl-L-alanine amidase AmiC
	GJPDDHCG_00469	1.07431	1.09317	3.23171e-05	0.0001696	Isochorismate synthase EntC
	GJPDDHCG_02144	1.07162	1.17853	0.00111093	0.00425943	putative autotransporter YfaL
	GJPDDHCG_03189	1.00212	1.86307	0.00147623	0.00547953	Protein TusC
	GJPDDHCG_01898	-1.00438	1.47041	5.49482e-05	0.000271327	hypothetical protein
	GJPDDHCG_00863	-1.00858	5.02961	1.63492e-43	5.72926e-42	Cold shock-like protein CspG
	GJPDDHCG_02317	-1.01015	1.75898	4.1113e-05	0.000210012	hypothetical protein
	GJPDDHCG_01202	-1.01892	3.64108	3.98226e-16	5.43021e-15	hypothetical protein
	GJPDDHCG_02711	-1.01995	1.95804	4.6965e-06	2.85026e-05	hypothetical protein
	GJPDDHCG_02896	-1.02277	1.07862	0.00264249	0.00920073	Protein YqiD
	GJPDDHCG_01911	-1.02616	0.859917	0.00354481	0.0118609	Sensor histidine kinase HprS
	GJPDDHCG_03852	-1.03102	0.603647	0.00750818	0.0227408	hypothetical protein
	GJPDDHCG_04122	-1.03102	0.650713	0.0183371	0.0485858	hypothetical protein
	GJPDDHCG_01896	-1.03284	-0.109314	0.013531	0.0373708	Transcriptional regulatory protein RcsA
	GJPDDHCG_04123	-1.0377	2.31883	1.50441e-07	1.09684e-06	Prophage integrase IntA
	GJPDDHCG_04313	-1.04032	2.76024	4.87261e-10	4.57632e-09	putative HTH-type transcriptional regulator
	GJPDDHCG_03945	-1.05059	0.378416	0.00208811	0.00747818	Aminoalkylphosphonate N-acetyltransferase
	GJPDDHCG_01587	-1.05812	4.14952	2.95622e-25	6.38035e-24	Transcriptional regulator SlyA
	GJPDDHCG_01030	-1.06065	0.455755	0.00778744	0.0234141	putative L,D-transpeptidase YcfS
	GJPDDHCG_03073	-1.06071	1.45491	5.49482e-05	0.000271327	putative protein YhcH
	GJPDDHCG_04259	-1.0618	1.66813	2.663e-05	0.000143687	Trp operon repressor
	GJPDDHCG_00401	-1.06432	2.77978	3.81735e-09	3.25038e-08	Protein RhsD
	GJPDDHCG_00428	-1.06611	5.73339	1.27574e-76	8.31526e-75	Peptidyl-prolyl cis-trans isomerase B
	GJPDDHCG_01770	-1.06967	2.61194	2.60616e-09	2.27098e-08	23S rRNA (guanine(745)-N(1))-methyltransferase
	GJPDDHCG_01586	-1.07462	7.07646	8.66391e-186	1.41178e-183	Outer membrane lipoprotein SlyB
	GJPDDHCG_02000	-1.08849	0.939684	0.00337223	0.0113652	Hexitol phosphatase B
	GJPDDHCG_03699	-1.09115	2.79418	1.7967e-12	2.03314e-11	putative protein YshB
	GJPDDHCG_01271	-1.09969	3.29618	1.87947e-16	2.64017e-15	Thiosulfate sulfurtransferase PspE
	GJPDDHCG_03614	-1.1007	2.05557	1.92366e-07	1.37483e-06	Peptidyl-prolyl cis-trans isomerase C
	GJPDDHCG_01155	-1.1152	2.7122	3.84326e-12	4.17506e-11	hypothetical protein
	GJPDDHCG_03487	-1.12288	1.60479	6.90955e-06	4.02831e-05	Orotate phosphoribosyltransferase
	GJPDDHCG_03017	-1.12326	8.5733	0	0	30S ribosomal protein S15
	GJPDDHCG_01282	-1.12453	0.192508	0.00288725	0.00993616	Oligosaccharides import ATP-binding protein MsmX
	GJPDDHCG_03961	-1.13165	2.08565	3.95246e-08	3.05964e-07	hypothetical protein
	GJPDDHCG_00812	-1.13382	0.357485	0.00453386	0.0147023	Fimbrial subunit ElfA
	GJPDDHCG_01685	-1.13815	1.50157	2.77311e-05	0.000149135	PTS system N,N'-diacetylchitobiose-specific EIIB component
	GJPDDHCG_01371	-1.14824	0.999604	8.21592e-05	0.000395505	HTH-type transcriptional regulator McbR
	GJPDDHCG_03855	-1.14968	0.983073	0.00294276	0.010074	hypothetical protein
	GJPDDHCG_00108	-1.17872	0.531873	0.00149626	0.00553497	ISNCY family transposase ISSen7
	GJPDDHCG_00340	-1.17999	4.07273	9.16966e-29	2.21362e-27	DNA-binding transcriptional regulator BolA
	GJPDDHCG_00557	-1.1823	7.33657	5.5713e-280	1.51307e-277	Ferric uptake regulation protein
	GJPDDHCG_01486	-1.18248	-0.140933	0.0106738	0.0302613	hypothetical protein
	GJPDDHCG_03032	-1.18443	4.82274	1.5694e-46	6.20429e-45	RNA-binding protein YhbY
	GJPDDHCG_01065	-1.20561	0.924835	5.06227e-05	0.00025111	putative protein YmgD
	GJPDDHCG_02553	-1.22015	5.07914	9.74769e-59	4.67172e-57	Carbon storage regulator
	GJPDDHCG_04072	-1.23862	1.7745	1.74937e-07	1.25699e-06	putative protein YtfJ
	GJPDDHCG_00500	-1.27471	6.09323	7.18844e-130	7.09913e-128	Cold shock-like protein CspE
	GJPDDHCG_01268	-1.2964	0.514561	0.000175127	0.000792692	Phage shock protein B
	GJPDDHCG_01937	-1.30433	0.2054	0.00288725	0.00993616	hypothetical protein
	GJPDDHCG_03309	-1.31572	1.47197	4.47937e-08	3.44299e-07	hypothetical protein
	GJPDDHCG_01868	-1.31912	3.0769	1.65435e-17	2.47318e-16	RNA polymerase sigma factor FliA
	GJPDDHCG_01772	-1.31925	3.0879	1.38824e-19	2.32015e-18	hypothetical protein
	GJPDDHCG_01828	-1.33474	0.329074	0.0079159	0.0237331	Flagellar biosynthesis protein FlhA
	GJPDDHCG_04054	-1.3363	0.222004	0.000940674	0.00365394	L-ribulose-5-phosphate 4-epimerase UlaF
	GJPDDHCG_01134	-1.33869	2.93368	1.8713e-16	2.64007e-15	Thymidine kinase
	GJPDDHCG_01378	-1.3459	1.12018	0.000126611	0.000587786	DNA-invertase hin
	GJPDDHCG_01690	-1.37876	1.03534	3.76151e-05	0.000194584	Periplasmic chaperone Spy
	GJPDDHCG_04448	-1.39639	0.769821	7.73308e-05	0.000374911	Prophage tail fiber assembly protein TfaE
	GJPDDHCG_00004	-1.39963	6.17137	3.71454e-162	4.65603e-160	30S ribosomal protein S20
	GJPDDHCG_02023	-1.45553	1.81343	1.69447e-09	1.50062e-08	putative fimbrial-like protein YehD
	GJPDDHCG_00228	-1.50363	1.06874	1.77307e-06	1.13749e-05	Cyclic di-GMP phosphodiesterase PdeL
	GJPDDHCG_01984	-1.5167	0.157574	0.00222143	0.00790355	DNA-3-methyladenine glycosylase 2
	GJPDDHCG_03465	-1.5338	0.551395	0.000113611	0.000534281	Undecaprenyl-phosphate 4-deoxy-4-formamido-L-arabinose transferase
	GJPDDHCG_00627	-1.55516	3.3376	1.46166e-28	3.50261e-27	hypothetical protein
	GJPDDHCG_03379	-1.55832	2.56148	3.95503e-18	6.19685e-17	Protein YhjR
	GJPDDHCG_03005	-1.56033	0.178432	0.000679548	0.00271736	Protein/nucleic acid deglycase 2
	GJPDDHCG_03403	-1.56923	0.635272	1.91678e-05	0.000105699	IS3 family transposase IS103
	GJPDDHCG_03749	-1.59271	2.07679	5.17289e-14	6.41006e-13	Periplasmic protein CpxP
	GJPDDHCG_02307	-1.59952	0.887147	2.39732e-06	1.50537e-05	hypothetical protein
	GJPDDHCG_00234	-1.68213	-0.118006	0.00131873	0.00496274	hypothetical protein
	GJPDDHCG_01267	-1.68417	3.19091	3.67312e-29	9.00052e-28	Phage shock protein A
	GJPDDHCG_00665	-1.74002	1.38512	4.06693e-09	3.44263e-08	Inner membrane protein YbhQ
	GJPDDHCG_01826	-1.75994	0.431215	2.38613e-05	0.000129823	hypothetical protein
	GJPDDHCG_02018	-1.77327	0.0376147	0.000312551	0.00134558	Nickel/cobalt efflux system RcnA
	GJPDDHCG_01410	-1.80127	1.0534	1.41147e-08	1.1358e-07	Protein bdm
	GJPDDHCG_01613	-1.83203	4.18215	1.24061e-68	6.73857e-67	Putative monooxygenase YdhR
	GJPDDHCG_01593	-1.84216	0.0212623	0.000312551	0.00134558	hypothetical protein
	GJPDDHCG_03520	-2.03208	0.351097	9.2477e-06	5.29671e-05	hypothetical protein
	GJPDDHCG_02035	-2.06019	0.303037	5.29958e-06	3.15747e-05	putative lipoprotein YehR
	GJPDDHCG_01496	-2.14742	5.46666	1.30586e-178	1.93445e-176	Cold shock-like protein CspB
	GJPDDHCG_01495	-3.14652	2.35838	2.6313e-40	8.75042e-39	Cold shock-like protein CspJ
	GJPDDHCG_03090	-3.46294	-0.381955	4.76837e-07	3.29939e-06	Multiple stress resistance protein BhsA
B. longum PRL2022	67B_0958	2.03316	0.402551	0.000222245	0.000756238	hypothetical protein
	67B_2013	1.4679	1.75269	1.13465e-08	6.05029e-08	hypothetical protein
	67B_0991	1.28296	0.303199	0.00145049	0.00422115	hypothetical protein
	67B_0258	1.21482	0.354074	0.0113516	0.0267573	HK97 family phage prohead protease
	67B_0440	1.20373	1.69406	8.25e-07	3.71888e-06	MoxR family ATPase
	67B_1082	1.17893	0.877158	0.0018204	0.00512703	HipA domain-containing protein
	67B_0036	1.13251	1.34166	9.30765e-05	0.000336345	sugar ABC transporter permease
	67B_1142	1.09195	4.42949	4.05045e-27	5.09657e-26	aminotransferase class I/II-fold pyridoxal phosphate-dependent enzyme
	67B_1634	1.08851	2.87401	3.91375e-08	1.97837e-07	ABC transporter permease
	67B_1797	1.07764	6.32162	2.12895e-89	6.77007e-88	50S ribosomal protein L22
	67B_1745	1.0707	10.0534	0	0	sugar ABC transporter permease
	67B_1298	1.05679	3.7548	1.06223e-17	8.97511e-17	CDP-diacylglycerol--glycerol-3-phosphate 3-phosphatidyltransferase
	67B_1633	1.03727	1.94833	0.000153263	0.00053935	transketolase
	67B_1864	1.02737	1.41553	0.00103294	0.00310947	helix-turn-helix domain-containing protein
	67B_1794	1.00017	6.14236	2.79822e-64	6.99156e-63	50S ribosomal protein L29
	67B_0730	-1.00705	1.68579	0.000241696	0.000816073	prealbumin-like fold domain-containing protein
	67B_0687	-1.01665	1.04955	0.0106375	0.0252785	helix-turn-helix transcriptional regulator
	67B_0681	-1.01674	1.41268	0.00138164	0.00404772	type IV toxin-antitoxin system AbiEi family antitoxin domain-containing protein
	67B_1933	-1.02818	3.53951	3.67435e-15	2.85619e-14	IS3 family transposase
	67B_1922	-1.02939	1.37725	0.000821453	0.00252944	IS3 family transposase
	67B_1720	-1.04374	7.29933	1.24452e-171	9.46373e-170	OsmC family protein
	67B_0015	-1.06323	2.70413	6.44192e-09	3.49904e-08	transposase
	67B_1947	-1.06705	1.73227	7.30683e-05	0.000268936	helix-turn-helix domain-containing protein
	67B_0378	-1.08477	1.27856	0.000674719	0.00211106	MFS transporter
	67B_1654	-1.11594	1.695	2.58964e-05	0.000100205	sugar O-acetyltransferase
	67B_0289	-1.1177	4.91512	4.46055e-40	8.12657e-39	Rid family detoxifying hydrolase
	67B_1206	-1.12045	0.521443	0.00907334	0.0220101	alkaline phosphatase family protein
	67B_0514	-1.1348	0.603016	0.0104548	0.0248782	ABC transporter permease
	67B_1986	-1.14595	2.79457	1.50996e-11	9.56857e-11	IS21-like element helper ATPase IstB
	67B_0747	-1.14747	1.94478	8.28837e-06	3.36787e-05	IS21 family transposase
	67B_1495	-1.15281	1.27168	0.000156158	0.000548436	3-hydroxyacyl-CoA dehydrogenase family protein
	67B_0686	-1.16954	0.966238	0.00383624	0.0100744	hypothetical protein
	67B_0057	-1.17322	0.662306	0.00379371	0.0100336	sterol carrier family protein
	67B_0679	-1.2238	0.415896	0.00380165	0.0100336	hypothetical protein
	67B_1242	-1.22661	0.467992	0.00460131	0.0118747	siphovirus ReqiPepy6 Gp37-like family protein
	67B_1415	-1.23132	1.38645	7.36651e-06	3.01029e-05	ADP-ribosylglycohydrolase family protein
	67B_1611	-1.23173	4.72993	1.6801e-44	3.30167e-43	peptidylprolyl isomerase
	67B_0677	-1.26094	0.508338	0.000535436	0.00170268	helix-turn-helix domain-containing protein
	67B_0789	-1.27214	1.48183	8.00432e-06	3.2633e-05	Cof-type HAD-IIB family hydrolase
	67B_0715	-1.29908	0.531452	0.00149626	0.00431166	TraM recognition domain-containing protein
	67B_0200	-1.31705	5.85421	1.60735e-111	6.3892e-110	phasin family protein
	67B_1987	-1.35848	5.20279	3.53267e-67	9.22185e-66	IS21 family transposase
	67B_0567	-1.47918	1.9171	1.16047e-09	6.61129e-09	IS21 family transposase
	67B_1420	-1.5101	1.13575	2.87939e-06	1.23131e-05	IS21 family transposase
	67B_0120	-1.51808	2.77893	1.05656e-17	8.97047e-17	glycoside hydrolase family 31 protein
	67B_0732	-1.53797	1.1868	2.52215e-06	1.08384e-05	CPBP family intramembrane metalloprotease
E. hormaechei 179F	PDCNPFGK_02968	2.77611	-0.222361	1.04904e-05	8.47721e-05	5-keto-4-deoxy-D-glucarate aldolase
	PDCNPFGK_01117	2.63992	0.0195763	0.000116842	0.000788525	hypothetical protein
	PDCNPFGK_00251	2.05394	0.16689	7.42753e-06	6.08083e-05	HTH-type transcriptional regulator BenM
	PDCNPFGK_03284	1.97258	-0.0592998	0.000192195	0.00124977	Putative pre-16S rRNA nuclease
	PDCNPFGK_03378	1.84498	-0.12735	0.0106738	0.0408782	Manganese catalase
	PDCNPFGK_01246	1.79894	-0.35748	0.00259948	0.0125065	Ferrienterobactin-binding periplasmic protein
	PDCNPFGK_01871	1.49433	-0.342224	0.010622	0.0407823	hypothetical protein
	PDCNPFGK_02954	1.31277	1.22123	0.00126139	0.00673601	Ribosomal RNA small subunit methyltransferase I
	PDCNPFGK_01278	1.30193	0.356161	0.000388131	0.00236381	Epoxyqueuosine reductase QueH
	PDCNPFGK_04049	1.30025	0.551492	0.0064558	0.0270472	2,3,4,5-tetrahydropyridine-2,6-dicarboxylate N-acetyltransferase
	PDCNPFGK_00053	1.28373	-0.100163	0.00813006	0.0328491	hypothetical protein
	PDCNPFGK_02871	1.22784	0.837815	3.32824e-05	0.000246605	HTH-type transcriptional repressor NanR
	PDCNPFGK_03695	1.20278	0.435532	0.00108854	0.00590887	hypothetical protein
	PDCNPFGK_00409	1.15776	1.04076	0.000451517	0.00272328	Serine transporter
	PDCNPFGK_02232	1.14964	0.334556	0.000940674	0.00523132	3-deoxy-D-manno-octulosonic acid transferase
	PDCNPFGK_04210	1.13573	0.576776	0.00026854	0.00168903	hypothetical protein
	PDCNPFGK_02995	1.1351	1.52307	4.84213e-08	5.34991e-07	scyllo-inositol 2-dehydrogenase (NADP(+)) IolU
	PDCNPFGK_00063	1.08749	0.117785	0.00393317	0.0177915	putative oxidoreductase YciK
	PDCNPFGK_02060	1.08749	0.150872	0.00393317	0.0177915	hypothetical protein
	PDCNPFGK_01541	1.08471	0.292441	0.00288725	0.0136802	hypothetical protein
	PDCNPFGK_00942	1.01029	0.692151	0.000584365	0.00339741	2-alkyl-3-oxoalkanoate reductase
	PDCNPFGK_00971	1.00741	0.749664	0.0125025	0.0463188	Arginine transport ATP-binding protein ArtP
	PDCNPFGK_01685	-1.00449	1.51757	0.000534095	0.00315392	Sugar efflux transporter A
	PDCNPFGK_03728	-1.00673	0.455979	0.00460131	0.0203353	N(4)-(Beta-N-acetylglucosaminyl)-L-asparaginase
	PDCNPFGK_01858	-1.017	1.99755	1.46098e-05	0.000115812	D-xylonate dehydratase YagF
	PDCNPFGK_00105	-1.02101	0.118703	0.00642658	0.0270046	Oligosaccharides import ATP-binding protein MsmX
	PDCNPFGK_04260	-1.02385	2.34198	2.96667e-08	3.36717e-07	hypothetical protein
	PDCNPFGK_04261	-1.03093	0.98115	0.000764582	0.004339	hypothetical protein
	PDCNPFGK_01152	-1.03393	6.42238	1.33411e-113	1.38803e-111	Ferric uptake regulation protein
	PDCNPFGK_01896	-1.03597	2.45593	3.84902e-08	4.34887e-07	hypothetical protein
	PDCNPFGK_01151	-1.03808	3.88722	8.39047e-23	2.03408e-21	Flavodoxin 1
	PDCNPFGK_03021	-1.04429	3.8898	7.61834e-21	1.72936e-19	hypothetical protein
	PDCNPFGK_02935	-1.0469	8.48391	0	0	30S ribosomal protein S15
	PDCNPFGK_01372	-1.06364	0.269283	0.00955988	0.0374741	putative cyclic di-GMP phosphodiesterase PdeB
	PDCNPFGK_01251	-1.08847	0.539061	0.00266726	0.0127589	Enterobactin synthase component F
	PDCNPFGK_01469	-1.08953	0.564959	0.00184155	0.0093653	Staphyloferrin B transporter
	PDCNPFGK_00967	-1.09358	1.1125	0.000447199	0.00270377	hypothetical protein
	PDCNPFGK_00405	-1.10492	5.4424	1.3202e-66	7.66639e-65	hypothetical protein
	PDCNPFGK_00337	-1.10569	1.32791	2.64024e-05	0.000200997	hypothetical protein
	PDCNPFGK_02893	-1.10845	0.434169	0.00660045	0.0275147	Phosphocarrier protein NPr
	PDCNPFGK_01332	-1.1105	0.143224	0.00642658	0.0270046	hypothetical protein
	PDCNPFGK_00542	-1.11151	1.96668	5.34215e-07	5.21069e-06	Glutaredoxin 4
	PDCNPFGK_03434	-1.12844	2.58455	5.45102e-11	7.86774e-10	putative lipoprotein YgdR
	PDCNPFGK_02983	-1.14515	0.634653	0.0086415	0.0346354	hypothetical protein
	PDCNPFGK_04480	-1.15422	5.0353	2.45207e-56	1.17746e-54	hypothetical protein
	PDCNPFGK_01134	-1.16432	0.168759	0.0115078	0.0434063	5-oxoprolinase subunit A
	PDCNPFGK_01686	-1.16756	1.37024	3.88501e-05	0.000282825	Putative inhibitor of glucose uptake transporter SgrT
	PDCNPFGK_04479	-1.17287	5.37876	2.94774e-76	1.84012e-74	putative lipoprotein YgdR
	PDCNPFGK_01344	-1.19565	0.410245	0.00380165	0.0172909	hypothetical protein
	PDCNPFGK_03533	-1.19784	4.94489	5.43903e-49	2.22644e-47	Carbon storage regulator
	PDCNPFGK_01198	-1.20189	6.11407	6.48045e-112	5.99321e-110	Cold shock-like protein CspE
	PDCNPFGK_03121	-1.20491	0.174539	0.00642658	0.0270046	hypothetical protein
	PDCNPFGK_01195	-1.22609	0.467643	0.0017692	0.00905263	Sec-independent protein translocase protein TatE
	PDCNPFGK_00646	-1.25126	0.576501	0.0126603	0.0465592	Periplasmic chaperone Spy
	PDCNPFGK_02527	-1.26774	2.29063	9.63597e-11	1.35174e-09	Inner membrane protein YijD
	PDCNPFGK_00775	-1.27373	1.24548	1.73169e-05	0.00013555	putative lipoprotein YceB
	PDCNPFGK_02921	-1.27373	4.19254	7.0624e-34	2.32037e-32	RNA-binding protein YhbY
	PDCNPFGK_00270	-1.2774	0.500112	0.00219019	0.0108295	hypothetical protein
	PDCNPFGK_02939	-1.28109	0.339873	0.00308768	0.0144923	Tryptophan-specific transport protein
	PDCNPFGK_04139	-1.29711	2.71404	5.03212e-12	7.6617e-11	RNA polymerase sigma factor FliA
	PDCNPFGK_02242	-1.31301	1.05817	1.69358e-05	0.000132984	Orotate phosphoribosyltransferase
	PDCNPFGK_03431	-1.31956	1.13032	6.54423e-06	5.39305e-05	tRNA threonylcarbamoyladenosine dehydratase
	PDCNPFGK_01727	-1.32757	6.18981	3.16941e-145	4.39668e-143	30S ribosomal protein S20
	PDCNPFGK_02047	-1.33573	1.37237	7.67943e-08	8.26532e-07	hypothetical protein
	PDCNPFGK_03412	-1.33692	0.272464	0.0115078	0.0434063	DNA mismatch repair protein MutH
	PDCNPFGK_03116	-1.38111	1.27589	1.4641e-06	1.36412e-05	Modification methylase BspRI
	PDCNPFGK_00964	-1.38789	1.11188	4.96802e-06	4.1628e-05	hypothetical protein
	PDCNPFGK_02998	-1.39188	-0.359416	0.00592461	0.0254066	2,4-dienoyl-CoA reductase
	PDCNPFGK_01378	-1.39191	0.115207	0.00337785	0.0155618	HTH-type transcriptional regulator NorG
	PDCNPFGK_00040	-1.42398	1.2049	1.24926e-06	1.17713e-05	hypothetical protein
	PDCNPFGK_00965	-1.43789	4.21773	1.8097e-44	6.74453e-43	hypothetical protein
	PDCNPFGK_02489	-1.47788	2.3233	3.97454e-15	7.4063e-14	Periplasmic protein CpxP
	PDCNPFGK_01619	-1.53404	0.421941	0.000936223	0.00521819	putative fimbrial-like protein YadL
	PDCNPFGK_01886	-1.54964	-0.292057	0.0023157	0.0113243	D-glucosaminate-6-phosphate ammonia lyase
	PDCNPFGK_04337	-1.56012	1.55123	2.95238e-09	3.72328e-08	Outer membrane protein Slp
	PDCNPFGK_00041	-1.57872	0.3199	9.84888e-05	0.000670099	hypothetical protein
	PDCNPFGK_00583	-1.59203	0.0650719	0.000471987	0.00283988	putative two-component-system connector protein YcgZ
	PDCNPFGK_02693	-1.63383	0.14676	0.000679548	0.00386522	Thermoresistant gluconokinase
	PDCNPFGK_04012	-1.79018	0.443775	3.38883e-06	2.96909e-05	DNA-3-methyladenine glycosylase 2
	PDCNPFGK_01259	-1.84889	0.159147	4.2277e-05	0.000304224	putative periplasmic iron-binding protein
	PDCNPFGK_03034	-2.21342	0.451858	1.21153e-07	1.27108e-06	NADPH-dependent ferric-chelate reductase
E. faecalis 2F	ABAEPOAM_01110	3.15655	0.552418	2.76272e-06	0.00107055	Adenine deaminase
	ABAEPOAM_00776	2.79934	3.62093	3.24034e-08	7.53379e-05	Arginine transport ATP-binding protein ArtM
	ABAEPOAM_00775	2.32354	4.48403	1.58434e-06	0.000920895	Aspartate aminotransferase
	ABAEPOAM_02441	2.30635	3.91769	1.47278e-06	0.000920895	Alkaline phosphatase 3
	ABAEPOAM_02242	2.18919	4.87893	2.5643e-06	0.00107055	D-alanyl carrier protein
	ABAEPOAM_01189	2.03647	3.99514	1.51411e-05	0.00440039	HTH-type transcriptional regulator CynR
	ABAEPOAM_02455	1.92706	4.5109	2.20574e-05	0.00569816	Putative efflux system component YknX
	ABAEPOAM_01190	1.84031	4.04544	0.000133749	0.0310968	HTH-type transcriptional regulator CynR
	ABAEPOAM_02692	1.75711	4.29272	0.00015918	0.033645	Anti-sigma-V factor RsiV
	ABAEPOAM_02454	1.72634	4.44547	0.000257726	0.042801	putative ABC transporter ATP-binding protein
	ABAEPOAM_02199	1.69938	6.96361	0.000180795	0.0350291	TelA-like protein
	ABAEPOAM_02241	1.67919	8.49627	0.000212971	0.0380891	Protein DltD
	ABAEPOAM_02453	1.65577	6.7788	0.000282523	0.043791	Macrolide export ATP-binding/permease protei
	ABAEPOAM_02379	-2.40735	2.10237	4.9701e-06	0.00165078	hypothetical protein
	ABAEPOAM_02828	-2.69389	2.2614	5.69448e-07	0.000661984	hypothetical protein

## Sheet: Supplementary Table 4
Supplementary Table 4. Differentially expressed genes in B. bifidum PRL2010 when exposed alone to melatonin hormone vs control. Genes up-regulated and with p-value<0.05 are highlighted in green.
Gene name	logFC	logCPM	PValue	FDR	Annotation
BBPR_RS08670	4.53653	1.48282	0.00798606	0.0173568	tRNA-Lys; transcript_biotype tRNA;
BBPR_RS04345	4.53135	1.48003	0.0158848	0.0317871	hypothetical protein;
BBPR_RS06655	3.89138	2.26099	6.7387e-06	2.98825e-05	ribosome|0005840||IEA;
BBPR_RS04510	3.81745	3.21361	1.25535e-11	1.16422e-10	oligoribonuclease Orn;
BBPR_RS00150	3.75685	2.17577	4.51424e-05	0.000174366	hypothetical protein;
BBPR_RS09830	3.36781	2.48213	3.75818e-06	1.72518e-05	YdcF family protein;
BBPR_RS04480	3.08123	1.78973	0.00357013	0.00853747	hypothetical protein;
BBPR_RS06650	3.07843	2.29465	0.000136562	0.000466822	plastid large ribosomal subunit|0000311||IEA;
BBPR_RS09875	2.84958	2.51343	3.28667e-05	0.000130255	hypothetical protein;
BBPR_RS05270	2.8456	2.51128	5.80263e-05	0.00021814	FtsX-like permease family protein;
BBPR_RS04475	2.71873	1.61438	0.0219719	0.0420783	tRNA-OTHER; transcript_biotype tRNA;
BBPR_RS00390	2.71487	1.61293	0.0219719	0.0420783	transposase;
BBPR_RS04915	2.69281	2.41185	0.000102107	0.000360831	tRNA-Pro; transcript_biotype tRNA;
BBPR_RS04515	2.6582	2.04352	0.00141029	0.00368612	hypothetical protein;
BBPR_RS04445	2.65293	5.44466	2.01318e-32	1.59917e-30	phage antirepressor Ant;
BBPR_RS06670	2.57281	2.33731	0.000312643	0.000958671	organellar large ribosomal subunit|0000315||IEA;
BBPR_RS09585	2.5648	2.60727	7.1263e-05	0.000263558	cell division protein DivIVA; pseudo true; transl_table 11; exon_number 1;
BBPR_RS04490	2.49171	3.801	1.17404e-10	9.8847e-10	ParB/RepB/Spo0J family partition protein;
BBPR_RS00825	2.47428	1.94401	0.0134167	0.0274801	hypothetical protein;
BBPR_RS01360	2.38871	1.90013	0.00440675	0.0102042	memba protein;
BBPR_RS04435	2.37532	5.38543	3.83217e-27	1.66699e-25	helix-turn-helix domain-containing protein;
BBPR_RS00125	2.36499	2.47855	0.000355572	0.00106322	FCD domain-containing protein;
BBPR_RS06645	2.36476	3.2185	7.22375e-07	3.6559e-06	hypothetical protein;
BBPR_RS00245	2.35765	2.699	0.00023396	0.000752371	hypothetical protein;
BBPR_RS04640	2.35222	4.63479	2.78015e-17	5.58168e-16	phage tail tape measure protein;
BBPR_RS04340	2.32271	4.11449	1.1029e-11	1.03333e-10	hypothetical protein;
BBPR_RS04320	2.3129	2.44649	0.000355572	0.00106322	hypothetical protein;
BBPR_RS04520	2.28872	1.84932	0.0077177	0.0168261	hypothetical protein;
BBPR_RS08710	2.277	1.84356	0.0231257	0.0440111	PTS sugar transporter subunit IIB;
BBPR_RS00590	2.24457	5.67139	1.975e-28	9.75223e-27	DUF3427 domain-containing protein;
BBPR_RS08910	2.17585	2.58114	0.000621715	0.00176652	DUF4244 domain-containing protein;
BBPR_RS08410	2.17187	3.83509	8.77129e-10	6.54087e-09	hypothetical protein;
BBPR_RS04350	2.16685	5.18839	1.13256e-20	3.04293e-19	GIY-YIG nuclease family protein;
BBPR_RS06660	2.15795	3.21096	8.33883e-06	3.65533e-05	ribosome|0005840||IEA;
BBPR_RS08900	2.11996	2.54684	0.00161609	0.00415859	flp pilus-assembly TadE/G-like family protein;
BBPR_RS04580	2.09004	4.71833	3.63035e-15	5.48154e-14	EndoU domain-containing protein;
BBPR_RS09545	2.08566	3.85766	3.63162e-08	2.1754e-07	site-specific DNA-methyltransferase (adenine-specific);
BBPR_RS09725	2.06906	2.86648	0.00022619	0.000731415	DUF262 domain-containing protein;
BBPR_RS07210	2.06793	2.29957	0.00282674	0.00687676	pyroglutamyl-peptidase I;
BBPR_RS00920	2.0589	2.0439	0.0079487	0.017309	hypothetical protein;
BBPR_RS07440	2.05007	2.03861	0.0220652	0.0422127	hypothetical protein;
BBPR_RS06090	2.00934	10.431	2.97448e-111	2.71718e-108	membrane|0016020||IEA;
BBPR_RS04315	2.00634	2.47763	0.00644813	0.0143144	Abi family protein;
BBPR_RS04460	2.00176	2.26188	0.00282674	0.00687676	DNA-binding protein;
BBPR_RS09150	1.98299	4.74421	1.75728e-16	3.21056e-15	5S ribosomal RNA; transcript_biotype rRNA;
BBPR_RS03335	1.92824	2.61207	0.00100534	0.00272033	hypothetical protein;
BBPR_RS07220	1.92615	2.91767	0.000141907	0.000481905	hypothetical protein;
BBPR_RS05285	1.91104	7.83935	2.0159e-59	6.1384e-57	M15 family metallopeptidase;
BBPR_RS09265	1.91101	3.04066	0.000129512	0.000445608	CTP synthase;
BBPR_RS07615	1.87306	3.01432	0.0001367	0.000466822	hypothetical protein;
BBPR_RS09760	1.86224	4.94412	3.50909e-15	5.38748e-14	macrolide-efflux protein;
BBPR_RS08405	1.85623	3.33502	5.16174e-06	2.33428e-05	BrnT family toxin;
BBPR_RS04615	1.85152	2.8697	0.00022619	0.000731415	hypothetical protein;
BBPR_RS08820	1.76159	4.87008	2.18473e-13	2.73391e-12	signal recognition particle sRNA small type; transcript_biotype SRP_RNA;
BBPR_RS06325	1.75809	3.06043	0.000437879	0.00128187	transporter; pseudo true; transl_table 11; exon_number 1;
BBPR_RS06095	1.73869	10.2188	1.22796e-83	7.47829e-81	ABC transporter ATP-binding protein;
BBPR_RS09115	1.72247	7.17253	2.64802e-39	3.02371e-37	alkaline phosphatase;
BBPR_RS00300	1.72113	2.78824	0.00192872	0.00490094	IS21 family transposase;
BBPR_RS04360	1.7193	5.37379	1.78676e-16	3.23209e-15	type III restriction endonuclease subunit M;
BBPR_RS01460	1.71893	3.80729	1.45404e-06	7.12208e-06	isopeptide-forming domain-containing fimbrial protein;
BBPR_RS00325	1.71421	5.69771	6.19605e-20	1.47015e-18	rhamnan synthesis F family protein;
BBPR_RS03900	1.70461	4.38497	2.80461e-09	1.95573e-08	ABC transporter ATP-binding protein;
BBPR_RS08905	1.70034	2.2998	0.00711423	0.0156222	hypothetical protein;
BBPR_RS06085	1.69982	6.28947	1.16882e-25	4.54347e-24	phosphatase PAP2 family protein;
BBPR_RS07935	1.69591	2.29803	0.0113162	0.0233876	hypothetical protein;
BBPR_RS08700	1.68679	3.97128	3.29014e-07	1.74741e-06	6-phospho-beta-glucosidase;
BBPR_RS09645	1.67435	2.76006	0.00293859	0.00712989	hypothetical protein;
BBPR_RS00425	1.67208	5.84862	1.74678e-20	4.55908e-19	AAA family ATPase;
BBPR_RS06855	1.66637	2.6126	0.00237543	0.00587268	carbohydrate ABC transporter permease;
BBPR_RS01255	1.66389	8.86789	1.73197e-61	6.32861e-59	transporter;
BBPR_RS04630	1.64594	3.19707	0.000235166	0.000752448	DNAase primase;
BBPR_RS03910	1.63722	4.42039	5.23973e-09	3.51948e-08	ABC transporter permease;
BBPR_RS00435	1.63502	3.45765	7.64095e-05	0.0002792	MDR family MFS transporter;
BBPR_RS01410	1.63403	2.26314	0.00711423	0.0156222	hypothetical protein;
BBPR_RS09540	1.60134	4.39609	2.27818e-08	1.42056e-07	Eco57I restriction-modification methylase domain-containing protein;
BBPR_RS00080	1.59312	2.7104	0.00192872	0.00490094	DUF4160 domain-containing protein;
BBPR_RS00675	1.58912	3.50536	0.000101256	0.000358515	hypothetical protein;
BBPR_RS03150	1.58003	4.61088	2.18685e-09	1.53668e-08	DUF559 domain-containing protein;
BBPR_RS01380	1.57698	11.4959	9.77257e-76	4.46362e-73	site-specific integrase;
BBPR_RS09765	1.57197	3.76941	9.53594e-06	4.12848e-05	MFS transporter;
BBPR_RS04530	1.5559	2.81286	0.00293859	0.00712989	DUF1922 domain-containing protein;
BBPR_RS09650	1.54984	3.23044	0.00101615	0.00274201	hypothetical protein;
BBPR_RS01670	1.54348	3.6819	1.16101e-05	4.97927e-05	APC family permease;
BBPR_RS08715	1.53854	3.47205	0.000218113	0.000709063	PTS sugar transporter subunit IIC;
BBPR_RS04975	1.51881	3.01492	0.00151329	0.00391613	hypothetical protein;
BBPR_RS04575	1.5182	5.08838	1.31234e-11	1.21093e-10	phage portal protein;
BBPR_RS01865	1.50968	3.90307	8.99149e-06	3.9113e-05	MgtC/SapB family protein;
BBPR_RS06640	1.49304	7.12501	1.06176e-30	6.92799e-29	metal ABC transporter solute-binding protein;
BBPR_RS00585	1.46885	2.76231	0.00852108	0.0183585	hypothetical protein;
BBPR_RS06720	1.46822	4.03378	6.35523e-06	2.83195e-05	AmmeMemoRadiSam system protein B;
BBPR_RS01180	1.46251	3.49191	0.000278638	0.000867243	SDR family NAD(P)-dependent oxidoreductase;
BBPR_RS00330	1.4558	5.44222	7.29757e-13	8.23004e-12	acyltransferase;
BBPR_RS05405	1.45457	2.86996	0.00496083	0.0113435	hypothetical protein;
BBPR_RS07230	1.4358	2.47984	0.0204264	0.0397011	hypothetical protein;
BBPR_RS09730	1.43179	3.60906	0.000102566	0.000361754	phage tail protein; pseudo true; transl_table 11; exon_number 1;
BBPR_RS09170	1.42851	5.53583	1.1778e-14	1.68112e-13	5S ribosomal RNA; transcript_biotype rRNA;
BBPR_RS09610	1.42836	2.61368	0.0147446	0.0299315	hypothetical protein;
BBPR_RS07415	1.41915	6.4316	1.08378e-20	2.95531e-19	HAMP domain-containing histidine kinase;
BBPR_RS08930	1.41819	3.99516	4.99006e-06	2.26224e-05	septum site-determining protein minD, TadZ-like protein;
BBPR_RS09370	1.40335	5.85569	1.22751e-16	2.3361e-15	hypothetical protein;
BBPR_RS00595	1.40217	4.48121	1.87502e-07	1.02565e-06	(deoxy)nucleoside triphosphate pyrophosphohydrolase;
BBPR_RS00085	1.40193	3.04198	0.00365184	0.00871006	hypothetical protein;
BBPR_RS06015	1.39326	7.44032	3.29027e-30	1.93913e-28	Fic family protein;
BBPR_RS01055	1.37292	2.58286	0.0216251	0.0417203	AAA family ATPase;
BBPR_RS00820	1.3702	6.08535	1.48297e-16	2.73675e-15	metallophosphoesterase;
BBPR_RS08925	1.36503	3.35659	0.000667977	0.00188624	Flp pilus assembly complex ATPase component TadA;
BBPR_RS08415	1.36464	3.91003	2.91678e-05	0.000116353	hypothetical protein;
BBPR_RS06790	1.35679	5.20727	1.00483e-11	9.51204e-11	5S ribosomal RNA; transcript_biotype rRNA;
BBPR_RS00280	1.34113	7.53992	3.11087e-29	1.67163e-27	RICIN domain-containing protein;
BBPR_RS01375	1.33229	3.83712	0.000107142	0.000375718	helix-turn-helix domain-containing protein;
BBPR_RS09445	1.32501	2.99554	0.00758741	0.0165816	hypothetical protein;
BBPR_RS05610	1.31688	8.27681	3.02461e-35	2.9084e-33	VanZ family protein;
BBPR_RS03230	1.31089	3.87433	9.32981e-05	0.000331626	alpha/beta hydrolase;
BBPR_RS06515	1.3092	5.4125	1.06268e-10	8.98852e-10	esterase-like activity of phytase family protein;
BBPR_RS01680	1.30306	4.88557	5.27453e-08	3.11863e-07	hypothetical protein;
BBPR_RS04860	1.29793	6.2529	2.23275e-16	3.99924e-15	DUF4263 domain-containing protein;
BBPR_RS09125	1.29765	4.30026	5.7435e-06	2.57191e-05	hypothetical protein;
BBPR_RS04015	1.29125	5.32455	2.97446e-10	2.35253e-09	membrane|0016020||IEA;
BBPR_RS04660	1.27434	3.74765	0.000294926	0.00091327	tail fiber protein;
BBPR_RS01630	1.25634	4.54227	3.87147e-07	2.0267e-06	type II toxin-antitoxin system RelB/DinJ family antitoxin;
BBPR_RS02295	1.2503	3.67372	0.000281994	0.000876196	tRNA-Arg; transcript_biotype tRNA;
BBPR_RS05580	1.24261	7.15458	2.02849e-22	6.50183e-21	hypothetical protein;
BBPR_RS00880	1.22951	5.04189	2.57063e-08	1.59205e-07	hypothetical protein;
BBPR_RS00905	1.22735	5.94898	2.68572e-13	3.33797e-12	type I restriction endonuclease subunit R;
BBPR_RS00285	1.22347	8.32008	1.31903e-31	9.63948e-30	glycosyltransferase family 2 protein;
BBPR_RS02860	1.22337	9.40518	1.19313e-39	1.55704e-37	ROK family transcriptional regulator;
BBPR_RS08110	1.22166	6.13116	3.7591e-14	5.20293e-13	Ig-like domain-containing protein;
BBPR_RS00320	1.21335	6.7331	1.74533e-18	3.84183e-17	polysaccharide pyruvyl transferase family protein;
BBPR_RS04010	1.19038	4.9222	1.42916e-07	7.98492e-07	DUF4418 family protein;
BBPR_RS04095	1.18518	3.38495	0.00543931	0.0122838	sortase;
BBPR_RS08825	1.18509	7.78473	1.11768e-25	4.43914e-24	S8 family serine peptidase;
BBPR_RS02730	1.1844	4.18891	8.10168e-05	0.00029427	hypothetical protein;
BBPR_RS00900	1.18335	6.75239	3.48221e-18	7.48469e-17	Abi family protein;
BBPR_RS01615	1.18152	5.03034	5.35319e-08	3.15493e-07	methyltransferase domain-containing protein;
BBPR_RS09860	1.18082	3.51076	0.00204307	0.00516279	hypothetical protein;
BBPR_RS09700	1.16795	4.05779	0.000312861	0.000958671	hypothetical protein;
BBPR_RS00260	1.16493	5.80439	6.74771e-11	5.87051e-10	LytTR family DNA-binding domain-containing protein;
BBPR_RS00315	1.16442	7.2792	2.82352e-21	8.32027e-20	glucosyltransferase domain-containing protein;
BBPR_RS00970	1.1603	4.92527	3.91744e-07	2.0449e-06	MarR family transcriptional regulator;
BBPR_RS06780	1.15737	8.60781	1.65781e-30	1.04442e-28	hypothetical protein;
BBPR_RS06765	1.14843	9.08541	1.33241e-33	1.21715e-31	RecQ family ATP-dependent DNA helicase;
BBPR_RS04305	1.14798	5.52923	1.17299e-08	7.54595e-08	SPFH domain-containing protein; pseudo true; transl_table 11; exon_number 1;
BBPR_RS08980	1.14464	4.07912	6.70226e-05	0.00024939	riboflavin deaminase;
BBPR_RS00865	1.13519	8.4113	1.9671e-28	9.75223e-27	TetR/AcrR family transcriptional regulator;
BBPR_RS04875	1.13335	5.17207	2.15957e-08	1.35121e-07	DNA cytosine methyltransferase;
BBPR_RS00370	1.13175	6.66905	2.30144e-16	4.08227e-15	glycosyltransferase;
BBPR_RS09340	1.12715	5.82522	9.4509e-11	8.0686e-10
BBPR_RS07805	1.12589	11.0265	1.68754e-39	2.05542e-37	translation initiation factor IF-1;
BBPR_RS09675	1.12303	3.13108	0.0173959	0.0342852	hypothetical protein;
BBPR_RS03055	1.11786	4.68143	1.32081e-05	5.6119e-05	cysteine desulfurase;
BBPR_RS01385	1.11487	7.69345	1.95008e-22	6.36215e-21	zinc-ribbon domain-containing protein;
BBPR_RS07420	1.11092	3.64001	0.00237015	0.00586756	response regulator transcription factor;
BBPR_RS00935	1.10713	6.39246	2.121e-13	2.67247e-12	site-specific integrase;
BBPR_RS04555	1.10635	5.99344	8.85741e-12	8.42838e-11	HNH endonuclease;
BBPR_RS09070	1.10487	4.09724	0.000739703	0.00206642	DedA family protein;
BBPR_RS00410	1.10141	9.57505	1.83754e-33	1.59866e-31	ABC transporter permease;
BBPR_RS07930	1.10062	3.33253	0.010239	0.0214698	bacterial Ig-like domain-containing protein;
BBPR_RS09550	1.08715	3.95979	0.00103888	0.00279534	site-specific integrase;
BBPR_RS03500	1.08531	3.51484	0.00515901	0.0117087	hypothetical protein;
BBPR_RS04870	1.08213	5.7802	5.85988e-10	4.49832e-09	HNH endonuclease;
BBPR_RS01430	1.08174	5.71724	1.70543e-09	1.22189e-08	aquaporin family protein;
BBPR_RS00440	1.07909	4.62651	1.51476e-05	6.34739e-05	IS3 family transposase; pseudo true; transl_table 11; exon_number 1;
BBPR_RS06460	1.07443	5.76114	6.46998e-10	4.92527e-09	DUF5067 domain-containing protein;
BBPR_RS00665	1.07411	3.56197	0.003805	0.00899319	mobilization protein;
BBPR_RS05200	1.07331	6.36735	7.66571e-13	8.55278e-12	branched-chain amino acid transport system II carrier protein;
BBPR_RS01370	1.06566	3.50208	0.00515901	0.0117087	helix-turn-helix domain-containing protein;
BBPR_RS00135	1.06261	6.36092	1.09522e-12	1.19105e-11	DUF5011 domain-containing protein;
BBPR_RS06730	1.05958	3.94173	0.000773637	0.00215135	MurR/RpiR family transcriptional regulator;
BBPR_RS09855	1.05034	6.15545	1.86775e-11	1.70619e-10	helix-turn-helix domain-containing protein;
BBPR_RS08660	1.04196	6.23968	2.69328e-11	2.40031e-10	cell surface protein;
BBPR_RS00415	1.03582	9.86649	8.96859e-31	6.06875e-29	polysaccharide ABC transporter ATP-binding protein;
BBPR_RS09510	1.03462	3.83984	0.00191641	0.00488324	permease;
BBPR_RS08920	1.03369	3.154	0.019881	0.0387234	pilus assembly protein;
BBPR_RS01490	1.02832	5.42526	1.42431e-07	7.98228e-07	TetR/AcrR family transcriptional regulator;
BBPR_RS01605	1.02255	7.7236	1.91922e-19	4.38301e-18	DUF4116 domain-containing protein;
BBPR_RS00365	1.02134	4.00335	0.00151886	0.00392498	IS3 family transposase; pseudo true; transl_table 11; exon_number 1;
BBPR_RS04370	1.01862	6.64748	3.49466e-13	4.28506e-12	hypothetical protein;
BBPR_RS05790	1.01575	6.26862	2.61539e-11	2.34231e-10	putative DNA binding domain-containing protein;
BBPR_RS09090	1.01052	7.01576	5.04279e-15	7.49039e-14	exo-alpha-sialidase;
BBPR_RS04430	1.0061	4.34876	0.00021341	0.000696459	hypothetical protein;
BBPR_RS09015	1.0057	4.21732	0.000343236	0.00103669	hypothetical protein;
BBPR_RS09780	1.00234	8.00591	2.23561e-20	5.67286e-19	hypothetical protein;
BBPR_RS07445	1.00194	4.06823	0.000980908	0.00265893	hypothetical protein;
BBPR_RS00670	1.00011	5.12458	1.59745e-06	7.76209e-06	DUF4417 domain-containing protein;
BBPR_RS01235	-1.00803	6.97036	3.62522e-15	5.48154e-14	Maf family protein;
BBPR_RS02665	-1.02084	9.28141	3.74991e-28	1.75669e-26	histidinol dehydrogenase;
BBPR_RS01000	-1.02197	10.3735	1.10514e-31	8.41288e-30	formate--tetrahydrofolate ligase;
BBPR_RS05055	-1.0337	9.32914	2.05206e-29	1.1716e-27	membrane|0016020||IEA;
BBPR_RS00740	-1.03607	7.71453	3.57742e-20	8.83237e-19	MHS family MFS transporter;
BBPR_RS05735	-1.0399	7.65188	5.97271e-20	1.43581e-18	potassium transporter Trk;
BBPR_RS01695	-1.04609	5.32873	1.24326e-07	7.03229e-07	nitroreductase family protein;
BBPR_RS02880	-1.04912	8.25566	5.23697e-24	1.87607e-22	N-acetylglucosamine-6-phosphate deacetylase;
BBPR_RS02010	-1.06099	8.91619	2.47957e-28	1.19215e-26	NAD(+) diphosphatase;
BBPR_RS03285	-1.06485	12.1562	3.67611e-37	3.73126e-35	chaperonin GroEL;
BBPR_RS03760	-1.08967	12.4288	4.89854e-39	5.26449e-37	pyruvate kinase;
BBPR_RS05880	-1.09174	4.33035	5.34795e-05	0.000203133	ATP-binding cassette domain-containing protein;
BBPR_RS04275	-1.10026	9.06599	2.1647e-31	1.52112e-29	glycogen synthase;
BBPR_RS00190	-1.11329	12.4452	1.46027e-40	2.05224e-38	DNA starvation/stationary phase protection protein;
BBPR_RS04070	-1.12097	7.55036	1.23146e-22	4.16643e-21	chorismate synthase;
BBPR_RS02980	-1.12379	13.0051	8.27148e-42	1.37382e-39	type I glyceraldehyde-3-phosphate dehydrogenase;
BBPR_RS05620	-1.13167	12.2914	7.92108e-42	1.37382e-39	pyridoxamine 5'-phosphate oxidase family protein;
BBPR_RS05515	-1.14007	7.52295	1.7413e-22	5.78427e-21	deoxyribonuclease IV;
BBPR_RS07605	-1.14827	8.15433	3.30309e-27	1.47189e-25	glucose-6-phosphate dehydrogenase assembly protein OpcA;
BBPR_RS06680	-1.15013	4.33675	2.5611e-05	0.000103893	TIGR03943 family protein;
BBPR_RS06560	-1.15588	8.04198	1.62638e-26	6.75318e-25	formate-dependent phosphoribosylglycinamide formyltransferase;
BBPR_RS00745	-1.1758	10.2874	6.00341e-41	9.1402e-39	ketol-acid reductoisomerase;
BBPR_RS06595	-1.19134	8.50398	1.94839e-32	1.59917e-30	VOC family protein;
BBPR_RS09870	-1.25028	5.30554	5.64545e-10	4.352e-09	MptD family putative ECF transporter S component;
BBPR_RS02005	-1.38945	8.63214	1.20008e-42	2.43616e-40	alpha/beta hydrolase;
BBPR_RS02875	-1.41856	9.88876	8.77647e-56	2.29066e-53	glucosamine-6-phosphate deaminase;
BBPR_RS07665	-1.54469	1.99779	0.0133048	0.0272815	hypothetical protein;
BBPR_RS00850	-2.32115	6.15622	2.41188e-43	5.50812e-41	MFS transporter;
BBPR_RS06685	-2.36204	2.76909	1.87863e-05	7.69565e-05	hypothetical protein;
