# Supplementary material for: Understanding the interaction between melatonin and bifidobacteria
Source: Microbiome Res Rep. 2025 May 15;4(2):22. doi: 10.20517/mrr.2025.10 (PMC12367468; doi:10.20517/mrr.2025.10)
Supplement: Supplementary file 2 — Supplementary Materials [file mrr-4-2-22-SupplementaryMaterials.zip]

Archive with 1 entries (1 files):
- mrr4010-SupplementaryMaterials.xlsx
